# Supplementary material for: Hesperetin Ameliorates Inhibition of Neuronal and Oligodendroglial Cell Differentiation Phenotypes Induced by Knockdown of Rab2b, an Autism Spectrum Disorder-Associated Gene Product
Source: Neurol Int. 2023 Mar 10;15(1):371–91. doi: 10.3390/neurolint15010025 (PMC10057161; doi:10.3390/neurolint15010025)
Supplement: Supplementary file 1 [file neurolint-15-00025-s001.zip]

Archive with 29 entries (26 files):
- 23 03 supplemental files/
- 23 03 supplemental files/01 Supplemental legends.pdf
- 23 03 supplemental files/Figure S1.tif
- 23 03 supplemental files/Figure S10.tif
- 23 03 supplemental files/Figure S11.tif
- 23 03 supplemental files/Figure S12.tif
- 23 03 supplemental files/Figure S2.tif
- 23 03 supplemental files/Figure S3.tif
- 23 03 supplemental files/Figure S4.tif
- 23 03 supplemental files/Figure S5.tif
- 23 03 supplemental files/Figure S6.tif
- 23 03 supplemental files/Figure S7.tif
- 23 03 supplemental files/Figure S8.tif
- 23 03 supplemental files/Figure S9.tif
- __MACOSX/
- __MACOSX/23 03 supplemental files/
- __MACOSX/23 03 supplemental files/._01 Supplemental legends.docx
- __MACOSX/23 03 supplemental files/._Figure S1.tif
- __MACOSX/23 03 supplemental files/._Figure S10.tif
- __MACOSX/23 03 supplemental files/._Figure S11.tif
- __MACOSX/23 03 supplemental files/._Figure S12.tif
- __MACOSX/23 03 supplemental files/._Figure S2.tif
- __MACOSX/23 03 supplemental files/._Figure S3.tif
- __MACOSX/23 03 supplemental files/._Figure S4.tif
- __MACOSX/23 03 supplemental files/._Figure S5.tif
- __MACOSX/23 03 supplemental files/._Figure S6.tif
- __MACOSX/23 03 supplemental files/._Figure S7.tif
- __MACOSX/23 03 supplemental files/._Figure S8.tif
- __MACOSX/23 03 supplemental files/._Figure S9.tif
